# Supplementary material for: Simulation and Modeling of the Adhesion of Staphylococcus aureus onto Inert Surfaces under Fluid Shear Stress
Source: Pathogens. 2024 Jun 30;13(7):551. doi: 10.3390/pathogens13070551 (PMC11280353; doi:10.3390/pathogens13070551)
Supplement: Supplementary file 1 [file pathogens-13-00551-s001.zip]

Archive with 1 entries (1 files):
- pathogens-3076536-supplementary.pdf
